# Supplementary material for: SARS-CoV-2 NSP13 interacts with TEAD to suppress Hippo-YAP signaling
Source: eLife. 2025 Sep 23;13:RP100248. doi: 10.7554/eLife.100248 (PMC12456957; doi:10.7554/eLife.100248)
Supplement: Figure 2—figure supplement 1—source data 1. [file elife-100248-fig2-figsupp1-data1.zip]

Archive with 4 entries (4 files):
- Flag-YAP5SA.jpg
- __MACOSX/._Flag-YAP5SA.jpg
- Strep-NSPs.jpg
- __MACOSX/._Strep-NSPs.jpg
