# Supplementary material for: SARS-CoV-2 NSP13 interacts with TEAD to suppress Hippo-YAP signaling
Source: eLife. 2025 Sep 23;13:RP100248. doi: 10.7554/eLife.100248 (PMC12456957; doi:10.7554/eLife.100248)
Supplement: Figure 4—source data 1. [file elife-100248-fig4-data1.zip]

Archive with 10 entries (10 files):
- Myc-TEAD4 in WCL.jpg
- __MACOSX/._Myc-TEAD4 in WCL.jpg
- GAPDH in WCL.jpg
- __MACOSX/._GAPDH in WCL.jpg
- HA-NSP2 and NSP13 in IP.jpg
- __MACOSX/._HA-NSP2 and NSP13 in IP.jpg
- Lamin AC in WCL.jpg
- __MACOSX/._Lamin AC in WCL.jpg
- Myc-TEAD4 in IP.jpg
- __MACOSX/._Myc-TEAD4 in IP.jpg
