# Supplementary material for: SARS-CoV-2 NSP13 interacts with TEAD to suppress Hippo-YAP signaling
Source: eLife. 2025 Sep 23;13:RP100248. doi: 10.7554/eLife.100248 (PMC12456957; doi:10.7554/eLife.100248)
Supplement: Figure 4—source data 6. [file elife-100248-fig4-data6.zip]

Archive with 2 entries (2 files):
- Figure 4E.pdf
- __MACOSX/._Figure 4E.pdf
